# Supplementary material for: Lineage priming and cell type proportioning depends on the interplay between stochastic and deterministic factors
Source: eLife. 2026 May 19;14:RP105512. doi: 10.7554/eLife.105512 (PMC13186565; doi:10.7554/eLife.105512)
Supplement: Figure 5—source data 1. [file elife-105512-fig5-data1.zip]

Archive with 10 entries (9 files):
- Figure 5 -source data 1/
- __MACOSX/._Figure 5 -source data 1
- Figure 5 -source data 1/ax4_Set1_ash2_actin_10_secs.pdf
- __MACOSX/Figure 5 -source data 1/._ax4_Set1_ash2_actin_10_secs.pdf
- Figure 5 -source data 1/ax4_Set1_ash2_me3_10_secs.pdf
- __MACOSX/Figure 5 -source data 1/._ax4_Set1_ash2_me3_10_secs.pdf
- Figure 5 -source data 1/ax4_Set1_ash2_me2_10_secs.pdf
- __MACOSX/Figure 5 -source data 1/._ax4_Set1_ash2_me2_10_secs.pdf
- Figure 5 -source data 1/ax4_Set1_ash2_me1_10_secs.pdf
- __MACOSX/Figure 5 -source data 1/._ax4_Set1_ash2_me1_10_secs.pdf
