# Supplementary material for: Lineage priming and cell type proportioning depends on the interplay between stochastic and deterministic factors
Source: eLife. 2026 May 19;14:RP105512. doi: 10.7554/eLife.105512 (PMC13186565; doi:10.7554/eLife.105512)
Supplement: Figure 5—source data 2. [file elife-105512-fig5-data2.zip]

Archive with 12 entries (11 files):
- Figure 5 -source data 2/
- __MACOSX/._Figure 5 -source data 2
- Figure 5 -source data 2/ax4_Set1_ash2_me1_10_secs copy.tif
- __MACOSX/Figure 5 -source data 2/._ax4_Set1_ash2_me1_10_secs copy.tif
- Figure 5 -source data 2/ax4_Set1_ash2_H3_10_secs copy.tif
- __MACOSX/Figure 5 -source data 2/._ax4_Set1_ash2_H3_10_secs copy.tif
- Figure 5 -source data 2/ax4_Set1_ash2_me3_10_secs copy.tif
- __MACOSX/Figure 5 -source data 2/._ax4_Set1_ash2_me3_10_secs copy.tif
- Figure 5 -source data 2/ax4_Set1_ash2_actin_10_secs copy.tif
- __MACOSX/Figure 5 -source data 2/._ax4_Set1_ash2_actin_10_secs copy.tif
- Figure 5 -source data 2/ax4_Set1_ash2_me2_10_secs copy.tif
- __MACOSX/Figure 5 -source data 2/._ax4_Set1_ash2_me2_10_secs copy.tif
