# Supplementary material for: Lineage priming and cell type proportioning depends on the interplay between stochastic and deterministic factors
Source: eLife. 2026 May 19;14:RP105512. doi: 10.7554/eLife.105512 (PMC13186565; doi:10.7554/eLife.105512)
Supplement: Figure 6—source data 1. [file elife-105512-fig6-data1.zip]

Archive with 10 entries (9 files):
- Figure 6 - source data 1/
- __MACOSX/._Figure 6 - source data 1
- Figure 6 - source data 1/H3_hrp_30_secs.pdf
- __MACOSX/Figure 6 - source data 1/._H3_hrp_30_secs.pdf
- Figure 6 - source data 1/me1_hrp_5_mins.pdf
- __MACOSX/Figure 6 - source data 1/._me1_hrp_5_mins.pdf
- Figure 6 - source data 1/me3_hrp_30_secs.pdf
- __MACOSX/Figure 6 - source data 1/._me3_hrp_30_secs.pdf
- Figure 6 - source data 1/me2_hrp_5_mins.pdf
- __MACOSX/Figure 6 - source data 1/._me2_hrp_5_mins.pdf
