# Supplementary material for: Lineage priming and cell type proportioning depends on the interplay between stochastic and deterministic factors
Source: eLife. 2026 May 19;14:RP105512. doi: 10.7554/eLife.105512 (PMC13186565; doi:10.7554/eLife.105512)
Supplement: Figure 6—source data 2. [file elife-105512-fig6-data2.zip]

Archive with 10 entries (9 files):
- Figure 6 - source data 2/
- __MACOSX/._Figure 6 - source data 2
- Figure 6 - source data 2/me1_hrp_5_mins copy.tif
- __MACOSX/Figure 6 - source data 2/._me1_hrp_5_mins copy.tif
- Figure 6 - source data 2/me2_hrp_5_mins copy.tif
- __MACOSX/Figure 6 - source data 2/._me2_hrp_5_mins copy.tif
- Figure 6 - source data 2/me3_hrp_30_secs copy.tif
- __MACOSX/Figure 6 - source data 2/._me3_hrp_30_secs copy.tif
- Figure 6 - source data 2/H3_hrp_30_secs copy.tif
- __MACOSX/Figure 6 - source data 2/._H3_hrp_30_secs copy.tif
