# Supplementary material for: Lineage priming and cell type proportioning depends on the interplay between stochastic and deterministic factors
Source: eLife. 2026 May 19;14:RP105512. doi: 10.7554/eLife.105512 (PMC13186565; doi:10.7554/eLife.105512)
Supplement: Figure 6—figure supplement 3—source data 1. [file elife-105512-fig6-figsupp3-data1.zip]

Archive with 10 entries (9 files):
- Figure 6 - source data 3/
- __MACOSX/._Figure 6 - source data 3
- Figure 6 - source data 3/Actin_FLAG_invert.pdf
- __MACOSX/Figure 6 - source data 3/._Actin_FLAG_invert.pdf
- Figure 6 - source data 3/Me1_FLAG_invert.pdf
- __MACOSX/Figure 6 - source data 3/._Me1_FLAG_invert.pdf
- Figure 6 - source data 3/Me2_FLAG_invert.pdf
- __MACOSX/Figure 6 - source data 3/._Me2_FLAG_invert.pdf
- Figure 6 - source data 3/Me3_FLAG_invert.pdf
- __MACOSX/Figure 6 - source data 3/._Me3_FLAG_invert.pdf
